# Supplementary material for: Predictive Factors for Pregnancy-Related Persistent Pelvic Girdle Pain (PPGP): A Systematic Review
Source: Medicina (Kaunas). 2023 Dec 5;59(12):2123. doi: 10.3390/medicina59122123 (PMC10744457; doi:10.3390/medicina59122123)
Supplement: Supplementary file 1 [file medicina-59-02123-s001.zip]

Archive with 1 entries (1 files):
- medicina-2673293-supplementary.pdf
